# Supplementary material for: Contrary to expectation: The surface urban heat island intensity is increasing in population shrinking region while decreasing in population growing region-A comparative analysis from China
Source: PLoS One. 2024 Mar 18;19(3):e0300635. doi: 10.1371/journal.pone.0300635 (PMC10947664; doi:10.1371/journal.pone.0300635)
Supplement: S1 File — (XLSX) [file pone.0300635.s001.xlsx]

## Sheet: Urban population
Table 1. Urban population of two regions(10 000 persons)
City	region	2010	2011	2012	2013	2014	2015	2016	2017	2018	2019	2020	Slope of urban population
Anshan	NR	146.85	152.09	151.88	151.9	151.15	150.1	131.3	130.705	130.11	129.08	127.79	-2.86264
Baicheng	NR	28.12	28.18	28.26	28.26	28.01	28.01	27.22	25.72	24.22	24.02	23.69	-0.516182
Baishan	NR	37.63	35.15	38.01	37.75	36.61	36.65	37.2	37.31	37.42	37.95	37.85	0.0930909
Benxi	NR	90.14	90.1	89.73	88.5	88.5	87.8	87.8	84.72	81.64	80.55	79.18	-1.14118
Chaoyang	NR	51.5	52.5	56	56.5	57.8	54.53	57.8	57.625	57.45	46.73	46.75	-0.365727
Dalian	NR	291.11	293.1	291.42	320.7	323.88	324.45	326.74	332.665	338.59	404.67	347.83	8.16527
Daqing	NR	107.36	108.24	110.28	112.05	113.08	112.48	114.54	114.92	115.3	115.34	115.27	0.820091
Danton	NR	63.45	62.65	62.07	60.58	60.79	68.96	60.81	62.095	63.38	61.31	63.96	0.0379091
Fushun	NR	130.26	133.39	132.68	131.83	131.22	129.3	129.12	124.935	120.75	124.16	94.18	-2.44545
Fuxin	NR	77.8	78.07	77.9	77.46	77.46	77.2	76.4	75.77	75.14	75.14	72.83	-0.448091
Harbin	NR	416.9	416.7	416.96	419.06	422.83	424.31	421.95	421.675	421.4	415.18	395.96	-0.846455
Hegang	NR	56.03	55.43	57.52	54.9	54.58	54.46	54.18	53.04	51.9	49.85	49.85	-0.674545
Heihe	NR	13.6	13.6	13.64	13.66	13.68	13.73	13.74	13.6	13.46	13.46	13.52	-0.0141818
Huludao	NR	44.14	42.9	43.1	43.3	47.96	48.43	49.74	59.02	68.3	50.26	49.24	1.48873
Jixi	NR	74.17	74.17	71.58	71.39	71.39	70.29	70.28	68.025	65.77	64.14	63.05	-1.09991
Jilin	NR	127.25	126.95	126.44	126.11	126.16	126.15	126.14	125.8	125.46	125.51	125.51	-0.164
Kiamusi	NR	61.72	61.3	60	59.9	59.9	59.5	59.4	58.95	58.5	58.5	55.6	-0.442727
Jinzhou	NR	94.17	94.75	94.91	87.8	88.2	83.9	83.9	89.75	95.6	83.72	83.36	-0.877273
Liaoyang	NR	75.12	74.87	75.08	74.82	74.65	74.27	74.17	73.47	72.77	72.2	71.46	-0.355364
Liaoyuan	NR	49.5	49.6	50	50	47.35	46.62	46.62	45.84	45.06	38.98	38.51	-1.10273
Mudanjiang	NR	70.29	70.29	70.29	70.29	71.29	73	73	69.75	66.5	66.5	62.5	-0.589545
Panjin	NR	61.02	65.12	63.8	64.08	64.29	64.5	82.02	78.24	74.46	74.56	74.23	1.65309
Qitaihe	NR	35.65	36	36.6	36.9	37.1	37.06	37.64	37.665	37.69	38	38	0.228091
Qiqihar	NR	108.74	108.7	107.75	108.2	108.5	108.5	108	107.88	107.76	106.52	104.9	-0.263909
Shenyang	NR	428.47	481.83	515.74	518.28	466.97	467.45	470.84	457.055	443.27	445.26	457	-3.08745
Shuangyashan	NR	45.5	46.2	46	46	46.2	47	47.2	45.75	44.3	44.3	44.11	-0.174091
Siping	NR	62.5	65.9	60.57	59	58	58	58	56.205	54.41	51.77	48.35	-1.37582
Songyuan	NR	43.56	44.55	45.13	45.7	45.72	46.31	46.32	43.4	40.48	40.31	39.94	-0.481909
Suihua	NR	30.65	31	31	32.2	33.8	34	35.2	35.36	35.52	35.46	32.13	0.422909
Tieling	NR	40.26	40.26	40.26	40.22	40.22	40	40	39.2	38.4	38	38	-0.256182
Tonghua	NR	45.25	44.7	44.16	44.34	44.3	44.05	44.09	43.74	43.39	43.2	42.97	-0.192
Yichun	NR	74.49	75.66	75.69	75.7	75.7	75.77	75.76	75.68	75.6	44.56	41.73	-2.62227
Changchun	NR	276.39	313.25	327.84	330.21	340.55	340.52	307.63	334.775	361.92	359.24	362.09	6.281
Mohe	NR	7.1307	7.02	6.91	6.83	6.5	6.35	6.11	5.83	5.62	5.51	5.346	-0.192941
Yanji	NR	40.18	46.34	45.42	42.33	43	43.5	46.65	47.105	47.56	47.92	48.2	0.600364
Yingkou	NR	90.41	91	91.1	91.5	91.5	92.79	85.72	81.585	77.45	77.76	77.7	-1.66427
Anqing	YRD	56.76	61.86	62	62.05	62.55	65.6	65.88	61.76	57.64	58.95	60.85	-0.0138182
Bengbu	YRD	76.91	78.01	78.95	81.96	80.09	80.84	80.69	80.83	80.97	81.45	82.7	0.428273
Bozhou	YRD	24.03	28.79	30.4	33.5	34.01	30.52	31	32	33	33.5	34.6	0.668
Changzhou	YRD	136.89	137.4	138.3	139	147.29	152.67	154.75	158.29	161.83	164.07	180.2	3.99873
Chizhou	YRD	25.66	25.66	27.1	27.12	27.12	27.12	27.25	27.435	27.62	27.62	27.65	0.182818
Chuzhou	YRD	31.57	32.96	34.23	35.72	36.2	36.42	38.16	38.52	38.88	39.25	40.38	0.824727
Fuyang	YRD	70.91	72.11	73.07	74.1	72.44	74.02	76.41	80.455	84.5	94.4	95.6	2.39618
Hangzhou	YRD	307.88	315.16	321.34	324.85	331.9	351.19	357.23	371.675	386.12	396.17	415.93	10.7055
Hefei	YRD	202.01	202.05	198.95	205.95	201.41	209.79	211.04	219.44	227.84	234.48	241.34	4.08773
Huzhou	YRD	55.27	50.9	51.5	52	53.06	52.8	53.5	54.51	55.52	55.44	55.42	0.331182
Huaian	YRD	121.1	127.15	135	122.21	124.05	124.88	131.51	132.965	134.42	140.88	145.22	1.84318
Huaibei	YRD	82.36	80.26	82.7	80.56	80.43	78.68	67.97	65.66	63.35	60.75	60	-2.63773
Huainan	YRD	105	106.01	106.05	105.45	105.97	107.53	108.46	106.915	105.37	108.04	107.6	0.222727
Huangshan	YRD	28.92	30.49	31.43	32.19	32.46	33.51	34.33	31.48	28.63	29	24.85	-0.311455
Jiaxing	YRD	38.73	40.16	40.67	41.94	42.86	45.54	46.6	45.74	44.88	50.01	51.72	1.16655
Jinhua	YRD	46.08	46.42	46.3	47.02	47.4	47.7	56.03	56.97	57.91	58.6	59.04	1.608
Lishui	YRD	14.74	14.8	14.93	15.2	15.3	15.38	16.21	19.055	21.9	23.84	24.22	1.02809
Lianyungang	YRD	71	75.35	78.28	78.83	78.95	99.99	100	97.185	94.37	94.38	95.04	2.74864
Lu'an	YRD	29.57	39.55	37.15	37.9	38.3	39.1	43.8	44.075	44.35	44.63	44.76	1.23382
Ma'anshan	YRD	52.08	53.8	54.78	57.9	59.01	58.95	58.83	58.915	59	58.93	58.63	0.616182
Nanjing	YRD	484.87	503.76	537.27	567.11	572.65	581.65	590.6	606.695	622.79	634.84	644.84	15.2532
Nantong	YRD	112.62	133.22	135.92	137.44	139.15	139.67	143.27	145.455	147.64	148.04	149.17	2.70309
Ningbo	YRD	167.56	168.72	169.77	168.36	172.37	174.49	178.85	188.41	197.97	212.55	217.53	5.05773
Quzhou	YRD	28.64	28.85	28.91	29.16	29.39	29.48	29.76	29.825	29.89	30.03	30.16	0.154182
Shanghai	YRD	2301.91	2347.46	2380.43	2415.15	2425.68	2415.27	2419.7	2421.74	2423.78	2428.14	2428.14	9.91927
Shaoxing	YRD	73.73	74.19	75.26	95.59	96.23	97.05	98.52	99.665	100.81	96.12	107.35	3.11736
Suzhou, Jiangsu	YRD	234.88	237.55	245.27	248.8	253.13	256.77	263.06	270.07	277.08	285.13	297.85	5.937
Suqian	YRD	46.2	51.28	53.86	59.66	63.4	67.7	69.6	70.95	72.3	74.13	74.96	2.90273
Suzhou, Anhui	YRD	43	43.21	44.67	44.07	44.53	48.47	49.11	50.27	51.43	52.98	54.38	1.21127
Taizhou, Zhejiang	YRD	95.65	96.07	96.66	96.95	97.35	98.17	98.39	99.65	100.91	103.02	115.13	1.31264
Taizhou, Jiangsu	YRD	79.19	80.25	79.87	80.72	82.09	83.08	83.88	84.23	84.58	85.78	88.1	0.814636
Tongling	YRD	38.85	38.96	38.34	38.14	37.81	41.5	44.12	43.78	43.44	43.16	43.89	0.680818
Wenzhou	YRD	122.25	124.3	121.27	136.44	137.81	144.47	149.95	152.045	154.14	158.87	157.66	4.15718
Wuxi	YRD	196.39	193.65	195.02	196.36	199.18	211.33	215.98	220.885	225.79	230.86	237.45	4.65727
Wuhu	YRD	108.66	108.56	104.92	105.63	102.07	102.86	104.06	109.63	115.2	116.33	139.37	2.04964
Xuzhou	YRD	150.32	147.2	148	162.22	165.37	170.68	176.82	186.29	195.76	196.56	196.57	5.74145
Xuancheng	YRD	19.6	20.52	20.77	21.06	23.7	23.82	26.45	26.535	26.62	26.82	27.05	0.851818
Yancheng	YRD	83.42	89.5	90.04	93.16	120.23	120.96	121.43	125.55	129.67	135.26	139.12	5.87645
Yangzhou	YRD	99.2	102.11	102.55	103.58	103.12	95.36	104.71	105.745	106.78	107.37	107.92	0.756818
Zhenjiang	YRD	78.77	78.91	78.69	79.37	79.56	79.38	79.52	79.385	79.25	79.26	79.3	0.052
Zhoushan	YRD	40.42	40.75	41.09	49.62	50.19	50.33	50.6	51.005	51.41	51.68	51.88	1.22873
Tota population of NR		3497.31	3611.56	3655.72	3678.25	3648.84	3649.94	3613.23	3614.85	3616.55	3589.62	3472.59
Tota population of YRD		6183.6	6327.91	6431.71	6584.04	6665.81	6764.72	6858.03	6951.68	7045.34	7151.32	7293.57

## Sheet: SUHI
Table 2. Surface urban heat island intensity of two regions (︒C)
City	Region	2010	2011	2012	2013	2014	2015	2016	2017	2018	2019	2020	Slope of SUHI intensity
Anshan	NR	4.127	1.452	3.798	2.588	5.197	3.36	4.052	4.671	6.623	7.126	7.507	0.46445
Baicheng	NR	3.09	2.05	2.697	1.74	2.255	3.452	5.853	4.548	3.698	5.29	6.746	0.395028
Baishan	NR	7.094	5.793	5.555	5.855	5.488	6.806	6.362	7.045	5.583	6.413	7.008	0.0490269
Benxi	NR	2.295	4.404	3.653	4.876	3.261	4.063	3.889	3.113	3.283	11.102	6.362	0.391978
Chaoyang	NR	1.659	1.647	3.365	1.29	3.643	1.051	3.605	1.12	3.103	4.35	2.476	0.124874
Dalian	NR	3.213	1.537	3.037	3.146	0.238	1.098	4.006	2.345	2.054	1.03	2.903	-0.0396499
Daqing	NR	-3.978	-5.014	0.347	-1.589	-0.818	-1.046	0.811	-0.677	1.394	-0.837	1.634	0.466982
Danton	NR	4.963	4.8	4.779	4.677	4.485	4.397	2.755	4.581	6.825	3.707	4.722	-0.0123639
Fushun	NR	3.518	3.563	3.436	3.539	3.472	3.619	3.659	3.701	3.532	3.591	3.678	0.0162656
Fuxin	NR	1.53	2.239	4.185	2.574	0.28	3.14	2.039	-1.559	0.276	2.03	1.611	-0.169651
Harbin	NR	1.12	0.293	1.658	-0.196	0.713	1.079	6.418	2.51	0.269	1.091	5.693	0.30008
Hegang	NR	9.438	7.961	6.434	7.097	5.752	7.5	6.942	8.066	5.511	6.562	6.027	-0.202667
Heihe	NR	5.07	5.162	6.333	5.287	5.849	7.313	5.467	3.991	5.012	5.409	4.108	-0.0978346
Huludao	NR	0.712	2.056	3.203	-0.774	-0.475	1.028	0.45	-3.711	1.472	-1.661	-0.835	-0.297701
Jixi	NR	4.923	4.625	5.128	3.885	4.148	4.31	6.016	4.654	6.999	3.795	5.599	0.0825572
Jilin	NR	2.461	4.755	5.404	6.219	5.018	4.315	6.591	4.915	5.868	7.601	6.275	0.280088
Kiamusi	NR	3.517	5.037	6.168	5.784	4.68	4.616	7.043	6.029	4.373	4.083	5.303	0.0234455
Jinzhou	NR	0.29	0.806	3.634	-1.452	-1.151	-0.968	2.839	-2.713	-0.805	-1.529	0.188	-0.197298
Liaoyang	NR	4.244	5.529	5.883	4.806	5.742	3.92	5.242	2.559	5.131	3.33	5.139	-0.105149
Liaoyuan	NR	-1.801	2.351	2.227	-0.947	0.982	2.546	4.588	3.457	6.012	4.536	2.848	0.506855
Mudanjiang	NR	-0.695	3.576	2.087	3.424	5.303	5.527	5.337	5.475	5.76	2.841	5.386	0.38749
Panjin	NR	5.486	3.628	3.194	4.146	5.545	5.906	4.698	5.989	4.951	5.189	7.096	0.203665
Qitaihe	NR	0.907	3.724	3.932	3.706	3.251	3.996	6.326	6.522	2.306	2.948	5.97	0.236765
Qiqihar	NR	4.195	1.42	1.319	3.116	2.989	3.674	3.266	1.465	4.168	0.654	3.346	-0.0162562
Shenyang	NR	4.083	10.514	6.535	5.799	7.435	5.93	6.541	4.265	5.516	5.344	6.665	-0.134456
Shuangyashan	NR	3.251	3.937	2.713	3.87	2.196	6.154	5.174	1.628	1.427	0.222	3.37	-0.178425
Siping	NR	0.687	2.374	7.093	3.214	3.6	3.65	7.294	2.722	4.706	2.972	1.875	0.0352827
Songyuan	NR	1.05	1.599	3.963	1.956	0.786	2.707	3.561	3.197	2.993	3.507	3.786	0.215097
Suihua	NR	4.29	-1.957	2.179	4.272	1.031	0.525	5.444	0.451	0.716	2.191	5.122	0.119402
Tieling	NR	3.5	3.669	4.012	1.68	2.146	1.26	3.629	-0.025	2.188	0.44	1.918	-0.25657
Tonghua	NR	1.991	2.846	2.423	1.987	3.002	2.851	4.413	4.573	4.22	4.163	6.104	0.343679
Yichun	NR	3.505	3.495	4.804	3.492	3.921	3.632	4.52	5.771	4.366	3.474	13.272	0.478151
Changchun	NR	1.132	2.181	7.096	3.456	-0.875	3.799	5.052	2.917	3.998	3.125	3.18	0.0870094
Mohe	NR	4.628	4.014	3.902	3.935	3.852	3.836	3.894	3.946	3.763	3.881	3.826	-0.0397352
Yanji	NR	4.218	4.523	4.501	4.492	4.511	4.606	4.648	4.628	4.631	4.718	4.738	0.0408158
Yingkou	NR	3.717	3.69	3.712	3.696	3.745	3.647	3.62	3.725	3.594	3.526	3.492	-0.0248952
Anqing	YRD	0.579	2.191	1.432	0.65	0.366	1.787	2.749	3.776	3.781	6.885	5.825	0.551714
Bengbu	YRD	0.133	-0.796	-0.095	-0.695	-0.751	-2.021	1.339	1.458	1.01	1.772	-0.011	0.175099
Bozhou	YRD	0.902	0.744	0.201	2.453	2.867	0.682	2.953	3.471	2.865	1.123	-0.15	0.0579372
Changzhou	YRD	4.134	3.482	4.035	4.813	4.202	4.29	4.045	3.385	3.688	4.287	4.461	0.00728751
Chizhou	YRD	2.757	1.438	2.681	2.881	3.01	3.733	1.998	1.641	1.284	5.028	2.561	0.0518054
Chuzhou	YRD	0.642	-1.892	-0.441	0.573	-0.385	-0.892	-0.064	0.266	-0.233	2.685	2.401	0.249385
Fuyang	YRD	1.229	-2.362	-2.678	-2.955	0.696	-1.668	-2.499	0.303	-2.131	-1.017	-3.234	-0.108867
Hangzhou	YRD	4.967	3.188	4.479	2.668	4.085	4.93	4.262	4.063	4.137	6.033	3.817	0.0688239
Hefei	YRD	6.397	4.32	5.824	5.211	5.841	4.995	5.564	4.479	3.811	6.457	5.546	-0.0316718
Huzhou	YRD	2.169	3.839	4.217	3.764	2.685	4.064	3.341	3.8	5.09	3.401	4.321	0.112358
Huaian	YRD	3.46	-1.648	1.418	1.749	0.762	-0.196	2.483	3.853	2.147	0.326	1.7	0.0655892
Huaibei	YRD	-0.375	-2.843	-1.899	-3.251	0.025	-0.621	-1.314	-1.373	-2.275	-0.51	-1.108	0.0632707
Huainan	YRD	0.833	-0.52	1.048	2.103	1.513	0.547	2.926	3	5.065	2.837	0.457	0.243637
Huangshan	YRD	4.014	7.768	6.466	4.565	5.036	5.768	6.346	5.716	6.204	5.805	6.001	0.0446005
Jiaxing	YRD	2.917	4.175	2.151	4.496	2.309	3.128	2.527	3.785	3.921	3.918	3.99	0.0767609
Jinhua	YRD	6.11	5.195	6.199	5.26	7.818	4.91	5.537	5.317	5.431	3.837	4.142	-0.179459
Lishui	YRD	6.583	7.492	5.869	5.372	9.619	7.128	8.096	6.363	6.946	5.46	6.04	-0.0650536
Lianyungang	YRD	2.522	-0.959	-0.026	2.31	2.19	1.216	1.441	3.125	2.128	0.418	1.634	0.0764282
Lu'an	YRD	4.552	3.776	4.788	4.817	4.32	6.314	6.345	5.793	5.235	5.527	4.376	0.103991
Ma'anshan	YRD	6.188	3.709	7.528	5.733	6.108	5.794	5.391	7.32	5.533	1.863	3.182	-0.235829
Nanjing	YRD	4.604	3.821	3.79	3.873	5.392	3.951	4.127	4.333	3.373	4.542	2.758	-0.0721824
Nantong	YRD	3.152	5.157	4.787	5.406	0.843	3.036	-8.982	-8.45	-9.098	1.388	-0.235	-1.01096
Ningbo	YRD	4.53	6.279	6.228	4.387	4.885	5.833	5.493	5.849	6.239	7.313	7	0.182266
Quzhou	YRD	3.784	4.479	2.719	3.501	4.648	4.223	3.554	3.769	3.391	5.342	4.752	0.0886315
Shanghai	YRD	3.225	4.01	4.791	3.138	3.215	3.35	2.686	3.874	3.157	4.114	3.961	0.0012535
Shaoxing	YRD	5.925	4.846	5.919	3.644	5.228	4.557	6.256	5.468	5.657	3.689	5.241	-0.0377711
Suzhou, Jiangsu	YRD	7.587	8.75	6.811	7.202	6.034	7.592	5.742	6.31	6.745	7.001	7.501	-0.0881612
Suqian	YRD	4.3	2.021	5.321	4.214	1.975	2.366	3.813	3.513	2.213	1.192	2.058	-0.212915
Suzhou, Anhui	YRD	-1.607	-1.31	-2.622	-0.888	2.636	-1.672	-1.466	1.301	0.748	-0.865	-2.198	0.083682
Taizhou, Zhejiang	YRD	2.119	2.25	1.929	1.976	2.524	3.405	2.568	3.062	2.272	1.531	2.423	0.0171709
Taizhou, Jiangsu	YRD	3.388	3.349	2.904	4.933	4.685	4.722	3.667	5.483	3.095	5.084	2.675	0.0366681
Tongling	YRD	4.968	3.935	5.043	4.405	3.505	4.968	5.28	4.853	2.989	3.566	3.241	-0.123658
Wenzhou	YRD	4.026	6.115	3.474	5.198	5.552	5.193	5.984	6.304	3.607	5.351	4.196	0.00762528
Wuxi	YRD	4.857	2.595	3.064	2.847	2.248	3.615	2.726	1.702	2.406	6.301	5.352	0.122839
Wuhu	YRD	4.284	4.593	4.436	6.016	3.601	4.49	4.756	4.476	4.114	2.362	3.598	-0.138588
Xuzhou	YRD	0.426	0.081	1.161	0.279	0.317	1.305	1.853	1.095	-0.765	1.554	3.412	0.165563
Xuancheng	YRD	4.391	7.319	5.474	5.91	5.193	5.808	4.818	5.364	5.515	6.182	-1.311	-0.312712
Yancheng	YRD	1.878	0.973	0.918	4.106	1.609	1.606	2.068	5.616	4.054	3.973	5.122	0.373701
Yangzhou	YRD	4.274	2.833	3.83	4.619	5.563	3.792	3.753	4.683	4.84	5.732	2.936	0.0568391
Zhenjiang	YRD	3.615	2.937	1.962	4.601	4.721	3.385	3.063	2.453	3.138	2.195	6.433	0.0790866
Zhoushan	YRD	-0.938	0.523	-0.815	-2.315	-1.138	-1.908	4.559	3.962	4.038	4	4.1	0.653747

## Sheet: Driving factors-NR
Table 3. Driving factors contribute to the variation of SUHI intensity in NR
City	Variation of SUHI intensity	POP	PD	ABD	NDVI	GCR	GS	RSA	UC	GDP	GR	SIP	TIP	IE	RED	CG	EST	WC	SO2	IPE	PM2.5	CO2
Anshan	3.37957	-12.9792	-8.80098	13.9494	0.71854	6.1536	33.7006	168.774	2.46184	-28.696	-0.240305	-0.712016	-0.181652	-0.252577	0.283777	-0.450925	0.352169	-0.651367	-0.697054	-0.331203	-0.120135	0.300553
Baicheng	3.65573	-15.7539	1182.99	23.0911	13.347	19.8681	26.5644	59.9859	1.86056	-15.0062	0.660012	-0.504762	0.145604	-0.640521	0.535833	2.10021	-0.114763	-0.434005	-0.74853	-0.592815	-0.311166	3.92228
Baishan	-0.0856289	0.58464	-72.0322	19.575	1.36291	15.0606	-8.4437	17.7526	1.87673	3.86689	-0.340333	-0.645089	0.175066	-0.571643	1.07431	0.373956	-0.00615458	-0.571629	-0.876748	-0.666555	-0.228728	-0.24652
Benxi	4.06721	-12.1589	-38.32	2.34742	2.02814	6.33606	29.1223	28.6926	1.71447	8.09966	-0.319927	-0.642628	-0.0585418	-0.241091	0.409982	-0.154582	-0.257302	-0.913906	-0.863792	-0.161979	-0.182168	-0.312115
Chaoyang	0.817461	-9.2233	-8.23753	51.05	3.29021	17.8949	73.1583	30.9168	2.26009	50.9241	-0.105267	-0.735679	0.334535	-0.450257	0.673647	0.109196	0.240949	-0.811837	-0.786564	-0.0321965	-0.171196	1.74078
Dalian	-0.310219	19.484	3.54429	4.974	-5.14054	0.386409	11.5137	12.6288	2.73632	44.59	0.0791791	-0.594791	0.362889	-0.21305	0.259251	-0.0741702	0.114798	-0.471834	-0.870083	-0.70019	-0.138279	0.302682
Daqing	5.61273	7.36773	-4.31444	18.3808	8.55271	15.1392	8.60746	27.6769	2.45029	-8.02752	0.158709	-0.222222	-0.206569	-0.431907	1.94751	-0.365227	0.137145	-0.581273	-0.875667	-0.636288	-0.11035	0.111092
Danton	-0.240892	0.803783	-23.6124	40.5056	2.18336	6.81694	48.4806	-6.68968	1.98888	16.1863	-0.248877	-0.642315	0.0687472	-0.526172	0.595951	-0.130266	-0.0595992	-0.779745	-0.822179	-0.782085	-0.195352	1.76105
Fushun	0.177843	-27.6984	-29.4305	9.1962	1.72526	15.9984	57.7207	60.5218	1.92635	108.248	-0.279946	-0.815603	-0.0750227	-0.199659	0.304434	-0.229113	-0.465188	-0.697091	-0.862342	-0.691729	-0.101458	-0.204893
Fuxin	0.0812831	-6.38817	-0.27796	0	1.53588	13.3306	13.2133	105.539	2.64396	-29.8104	-0.114304	-0.544469	0.332927	-0.384505	0.526987	-0.153064	0.228093	-0.029752	-0.869954	-0.781997	-0.132666	0.0900813
Harbin	4.57321	-5.02279	-7.90273	22.2507	-0.208267	-10.8503	1.24008	102.34	1.93543	-4.50635	0.130689	-0.165387	0.414518	-0.415828	0.296115	0.370375	0.256159	-0.446405	-0.824074	-0.267356	-0.0775556	0.306144
Hegang	-3.41075	-11.0298	-10.7743	29.4158	1.36073	0.211448	0.368677	59.7273	2.99362	8.85033	0.0849737	-0.196532	0.354652	-0.375107	0.494991	-0.577369	0.0901782	-0.776859	-0.910192	-0.473039	-0.205247	0.561945
Heihe	-0.961637	-0.588235	4.97261	0	2.0182	79.9582	-11.589	21.0929	2.78184	53.4628	1.30627	-0.272152	1.35542	-0.259346	0.114203	-0.276828	0.580021	-0.343146	-0.692198	-0.396141	-0.165129	1.0437
Huludao	-1.54671	11.5541	76.5854	23.8856	-1.33097	5.07245	17.6451	74.783	2.23993	71.7048	-0.011204	-0.52807	0.44887	-0.273451	0.196803	1.64786	0.205019	-0.933882	-0.941677	-0.882542	-0.149323	-0.047516
Jixi	0.676342	-14.9926	-14.5799	1.47671	-0.0716498	1.20303	23.3182	57.7009	1.74991	-43.5727	-0.0445235	-0.00478469	0.36355	-0.450485	0.218419	-0.577815	0.683354	0.0317391	-0.242992	-0.885542	-0.108271	0.165819
Jilin	3.81389	-1.36739	106.286	18.2877	-0.123251	-5.83896	16.612	131.445	2.57776	-6.70924	-0.166152	-0.638912	-0.193064	-0.293207	0.293103	-0.144687	-0.29826	-0.75206	-0.650674	-0.796455	-0.129691	-0.16467
Kiamusi	1.78567	-9.91575	-55.1609	2.78075	1.12683	6.72067	29.1713	62.8883	1.76161	18.1827	0.480084	-0.00623053	0.584525	-0.505166	-0.149007	-0.225437	-0.0289518	0.0311673	-0.904234	-0.89582	-0.153104	0.776721
Jinzhou	-0.102524	-11.4792	-5.26215	7.90763	-0.265598	0.526119	65.7636	14.0703	2.55158	-3.57411	0.0045173	-0.663682	0.174624	-0.473121	0.550279	-0.149144	-0.00595813	-0.645953	-0.861741	-0.778155	-0.141164	-0.31631
Liaoyang	0.895375	-4.8722	-16.0038	9.14665	0.430989	10.3409	41.8633	48.2673	2.13707	0.908595	-0.0197087	-0.721661	0.13947	-0.290593	0.458388	-0.392982	0.204512	-0.690436	-0.874971	-0.670544	-0.165019	0.217975
Liaoyuan	4.64936	-22.202	667.341	8.48812	-0.989127	8.34274	66.4991	-18.8166	1.90811	17.1243	-0.0970399	-0.703704	0.0484158	-0.49911	0.803833	-0.213156	0.0068242	-0.698758	-0.722574	-0.020666	-0.0663435	0.106318
Mudanjiang	6.0816	-11.0827	-0.530574	8.09674	0.190181	-26.8368	-2.50306	14.6463	2.06835	50.7667	-0.102488	-0.44358	0.0876114	-0.460257	0.235851	-0.0416582	1.49539	-0.829412	-0.875337	-0.668757	-0.142833	-0.308695
Panjin	1.60988	21.6486	16.9263	75.7192	-2.19362	13.4764	105.271	63.927	2.20899	34.6049	0.410457	-0.570621	0.407719	-0.174906	0.505882	-0.159538	0.8936	-0.0803396	-0.822049	-0.841358	-0.110762	0.310995
Qitaihe	5.06312	6.59187	-0.0563858	8.38544	1.50798	12.7127	23.2076	6.58422	2.14829	2.83069	-0.259625	-0.255474	-0.325085	-0.420432	0.668051	-0.435736	0.124434	6.41679	-0.713966	-0.765735	-0.115558	-0.248842
Qiqihar	-0.849114	-3.53136	3.90958	-2.79097	1.84703	-5.24131	-8.64007	46.9162	2.52089	44.3838	0.0643451	-0.145985	0.362929	-0.448191	0.220506	0.0716783	0.0208912	-0.75027	-0.63553	4.08285	-0.0261226	-0.379097
Shenyang	2.58193	6.65858	15.3477	37.6214	-0.793128	-2.82993	8.1252	25.9975	2.67384	29.0072	0.186988	-0.696877	0.309804	-0.348076	0.390966	-0.189835	0.760824	-0.292675	-0.875027	-0.755303	-0.163044	0.352631
Shuangyashan	0.119425	-3.05495	-1.5023	-1.20748	0.488654	2.23071	-13.1198	67.8264	1.6714	29.3861	-0.0534562	-0.220513	0.246372	-0.498213	0.407556	-0.710136	0.271977	-0.7002	-0.925159	-0.53113	-0.153615	0.674932
Siping	1.18822	-22.64	500.758	25.5154	-0.105886	20.4222	41.3146	138.41	2.30446	137.52	-0.130805	-0.694794	-0.323971	-0.542924	0.51826	1.92173	-0.402207	-0.698557	-0.950692	-0.645176	-0.0502138	-0.773881
Songyuan	2.73554	-8.31038	1156.16	25.3396	6.99093	2.37203	18.9382	45.4674	2.31454	-34.6099	0.785622	-0.674455	-0.317221	-0.644147	0.683029	-0.396334	-0.336884	-0.0470805	-0.812596	-0.894335	-0.126891	-0.0118481
Suihua	0.83179	4.82871	-39.1769	46.8189	0.871437	7.46382	155.579	61.8956	1.90983	0.106051	0.60521	0.826733	0.567978	-0.54325	0.0298661	-0.641399	0.27871	0.121321	0.839339	-0.749713	-0.0267397	0.01
Tieling	-1.58151	-5.61351	-19.1604	59.2129	-0.066213	-1.08477	44.4453	-13.7077	1.68021	13.8755	-0.520031	-0.838745	-0.0818816	-0.494031	0.746279	-0.715527	-0.256902	-0.704422	-0.877239	-0.478272	-0.102571	5.33105
Tonghua	4.11278	-5.03867	1107.44	20.6804	0.685544	37.026	55.8556	62.0803	1.76539	-9.87138	0.111878	-0.448675	0.194417	-0.385265	0.4952	0.143332	-0.0458597	-0.408386	-0.742522	-0.110088	-0.176066	0.295135
Yichun	9.7674	-43.9791	-21.0862	-39.6923	0.944167	44.2442	93.8963	89.7861	1.52566	4.10245	0.520377	-0.653846	0.452277	-0.557962	0.420585	-0.138509	0.910927	-0.788853	-0.678269	-0.425475	-0.175549	-0.077256
Changchun	2.04805	31.0069	-81.2126	31.2716	-0.430623	8.36846	-8.70042	-16.7586	2.20249	7.73438	0.525925	-0.244085	0.993972	-0.195703	0.237359	0.612805	0.556724	0.874793	-0.726308	-0.869348	-0.0486332	0.165685
Yanbian	-0.227693	19.9602	-28.9959	78.7774	0.726221	-16.2936	46.883	17.7843	0.1145	-4.17761	0.801683	-0.523364	0.524311	-0.226595	0.198421	1.23387	0.756445	0.2	-0.364	2.48449	-0.183497	0.0415716
Yingkou	0.537948	14.0582	-67.2896	81.449	-1.71488	-3.42967	27.4727	233.962	2	49.5314	0.356328	-0.588128	0.321762	-0.203326	0.294643	-0.353316	0.592768	-0.804768	-0.802276	0.418169	-0.0238486	0.877195

## Sheet: Driving factors-YRD
Table 4. Driving factors contribute to the variation of SUHI intensity in YRD
City	Variation of SUHI intensity	POP	PD	ABD	NDVI	GCR	GS	RSA	UC	GDP	GR	SIP	TIP	IE	RED	CG	EST	WC	SO2	IPE	PM2.5	CO2
Anqing	5.2459	7.20578	29.3339	100.466	-1.35581	2.63446	56.1815	30.9491	2.29924	9.93637	0.955871	0.0766208	1.4977	-0.184801	0.506244	1.47743	2.33172	0.573391	-0.823942	-0.616964	-0.383937	-0.249511
Bengbu	-0.144522	7.52828	-12.1106	45.9924	-4.26895	16.3692	108.096	95.2713	2.04486	39.9307	1.58279	0.228009	2.27059	-0.151534	0.40578	7.84623	3.45592	0.66695	-0.839808	-0.59203	-0.275696	0.749295
Bozhou	-1.05115	43.9867	15.4948	105.556	-5.06043	0.898052	65.387	12.2131	3.25312	32.8915	2.71204	0.458629	2.52198	-0.0634368	0.415877	8.54281	3.45197	3.1034	-0.838123	-0.722495	-0.253128	1.45542
Changzhou	0.327022	31.6385	-32.8056	58.5692	-10.1246	2.64342	15.997	12.5065	2.77529	-1.57063	0.757297	-0.20549	1.56331	-0.162206	0.24475	1.17941	1.29644	-0.0270177	-0.815333	0.0285328	-0.369084	0.75599
Chizhou	-0.195775	7.75526	12.8373	18.4	1.61606	17.8585	4.90342	11.3928	1.56014	30.9413	0.632252	-0.12215	1.88854	-0.0544947	0.198953	0.201858	3.45639	0.0102113	-0.564975	-0.0281284	-0.394369	-0.0138328
Chuzhou	1.75834	27.9062	80.151	72.7288	-2.81007	16.7321	52.3754	66.3164	2.37909	28.8599	2.06019	0.510501	3.35851	-0.00834011	0.43322	2.56558	4.50563	2.16585	-0.410973	-0.804779	-0.333227	1.00554
Fuyang	-4.46358	34.8188	45.6891	99.6598	-10.0059	19.7602	136.034	48.565	2.23337	16.4082	2.57516	1.41545	2.88604	-0.0533572	0.46163	14.4275	4.62161	2.01911	0.238059	-0.404382	-0.269387	1.32395
Hangzhou	-1.15011	35.0948	16.3959	48.0005	-0.680015	8.53449	-18.8418	-13.2543	2.1907	-4.2589	1.66622	-0.422179	1.70727	-0.37398	0.397412	2.55235	1.82164	0.490054	-0.955199	-0.686085	-0.424419	0.553823
Hefei	-0.850774	19.4693	-3.67199	54.1837	-11.708	8.17627	-4.06911	7.40026	2.88166	2.29355	1.25369	-0.0354419	2.71852	-0.339021	0.483119	0.899902	4.37978	1.48098	-0.851757	-0.660551	-0.39298	1.16082
Huzhou	2.15225	0.271395	16.8738	62.192	-6.62057	-6.93996	16.8437	27.0375	1.90519	45.4973	1.75595	0.0648694	1.45904	-0.0968505	0.241435	3.09601	1.76003	0.393585	-0.890635	-0.595276	-0.426323	0.536091
Huaian	-1.75983	19.9174	5.27507	73.3333	-8.0436	7.57576	30.704	36.6552	2.10852	-39.3745	0.291156	-0.380575	1.89971	-0.130845	0.255476	0.204963	2.57259	5.77428	-0.939465	-0.697193	-0.289898	0.760462
Huaibei	-0.732454	-27.1491	-13.635	42.5917	-5.61756	4.8487	39.3851	106.759	2.30575	25.5314	1.10311	-0.0505201	1.42415	-0.354425	0.921082	3.07759	2.67103	0.0960202	-0.890957	-0.715496	-0.261322	0.0669812
Huainan	-0.376544	2.47619	1.729	25.9723	-6.995	-0.0441924	20.3713	74.5666	2.04836	48.4712	0.457202	0.227504	1.21523	-0.38932	0.8	2.87811	3.13613	-0.116264	-0.88109	-0.446319	-0.293277	0.37946
Huangshan	1.9862	-14.0733	16.5535	61.6803	3.84193	-1.62368	17.9881	71.8935	1.56858	30.921	0.844662	0.0386847	1.74797	-0.212747	0.328935	0.281104	2.67014	0.640892	-0.738115	0.181627	-0.412596	0.747366
Jiaxing	1.07326	33.5399	2.62399	68.9884	-10.4949	-4.27009	21.8977	41.5778	2.32564	26.9336	1.64485	-0.129531	1.39544	-0.108516	0.264625	2.62331	1.61752	0.261399	-0.922141	-0.531111	-0.389144	0.778106
Jinhua	-1.96838	28.125	-5.88127	53.3204	-0.872683	4.35946	1.1399	28.226	1.96035	78.8969	1.27839	-0.223973	1.22934	-0.250826	0.338401	2.38404	1.85075	-0.185993	-0.816723	-0.611096	-0.407848	0.600149
Lishui	-0.543178	64.3148	20.988	36.72	5.17083	3.60613	15.1869	54.1693	2.51114	38.2561	1.50786	-0.270254	1.32175	-0.272507	0.394679	3.51483	1.7336	0.204595	-0.928507	-0.741766	-0.36087	0.602467
Lianyungang	-0.888518	33.8592	42.6967	85.8333	-3.28828	9.19856	24.9225	9.38079	2.40884	88.3351	0.361459	-0.402306	1.74614	-0.0834063	0.187852	1.3981	1.56407	-0.210146	-0.656085	-0.326569	-0.26665	1.00661
Lu'an	-0.175606	51.3696	-15.9779	32.4013	-0.586002	7.38231	35.9302	265.889	2.25324	216.983	1.34125	0.00583658	1.46997	-0.139849	0.443534	5.18354	2.34011	1.87124	-0.796825	-0.628767	-0.391886	1.04249
Ma'anshan	-3.00652	12.5768	-19.9322	29.2994	-6.77144	8.31144	9.94112	31.4736	2.65235	-15.6285	0.862196	0.433628	1.69662	-0.3117	0.764815	1.84267	4.3842	0.606812	-0.795435	0.819996	-0.382141	0.340236
Nanjing	-1.84588	32.9923	0.905674	40.353	-11.2585	0.700425	17.5628	29.2137	2.30235	-5.80131	1.57905	-0.175134	1.88813	-0.224377	0.211379	2.34237	2.14716	0.887616	-0.915944	-0.372276	-0.38964	-0.395089
Nantong	-3.38729	32.4543	0.639524	97.8592	-7.27287	6.62669	77.3595	50.2585	2.66544	-3.0049	0.710793	-0.293056	1.89583	-0.137643	0.28698	2.35207	1.63917	0.203815	-0.919197	-0.890068	-0.333748	0.473669
Ningbo	2.46989	29.8222	16.6385	30.1474	-5.22358	11.0019	32.9838	28.4963	2.58715	-13.827	1.29767	-0.313826	1.40345	-0.17464	0.279701	2.05703	1.48658	0.753278	-0.924326	-0.422492	-0.384526	0.719613
Quzhou	0.968462	5.30726	27.5076	36.334	1.19567	3.27163	27.4959	41.4036	1.88727	84.4829	1.44742	-0.198441	1.16947	-0.26595	0.479497	2.46014	1.58513	0.259008	-0.777259	-0.674636	-0.401672	0.633027
Shanghai	0.73582	5.48371	5.49785	23.9399	0.133435	-2.18588	29.8787	17.751	2.55341	16.6376	1.05442	-0.472309	1.25452	-0.367658	0.27706	1.13633	1.62458	-0.180382	-0.976521	-0.799717	-0.347841	0.00743167
Shaoxing	-0.684051	45.5988	-20.6637	105.787	-2.11355	9.35102	-3.50838	32.3338	1.95324	44.3054	1.26757	-0.177457	1.14689	-0.193756	0.325389	1.77106	1.7231	0.0695358	-0.920703	-0.716814	-0.401833	3.43424
Suzhou, Jiangsu	-0.0855788	26.8094	58.1308	17.1689	-16.3126	0.928239	-26.6448	-2.59285	2.57114	-11.5337	1.09196	-0.120993	1.18552	-0.18268	0.268487	1.87077	2.20646	1.20922	-0.947667	-0.310668	-0.365293	0.930401
Suqian	-2.24276	62.2511	13.5747	60.4462	-4.29838	10.8951	37.8858	-7.66949	3.54341	18.9575	0.828201	-0.164306	2.06553	-0.0692871	0.274137	1.207	3.34748	0.415449	-0.7084	-0.733986	-0.242184	1.43827
Suzhou, Anhui	-0.59165	26.4651	27.4217	70.5054	-2.05337	4.3297	41.0617	78.4981	2.39151	-5.89557	2.41835	0.182243	2.1434	-0.0704857	0.449898	6.41529	4.58043	1.13754	-0.780831	-0.760108	-0.248567	0.518573
Taizhou, Zhejiang	0.304214	20.3659	17.5218	29.5895	-2.4176	-0.86943	22.6966	4.49544	1.67149	26.6797	1.00504	-0.369048	1.16901	-0.155349	0.216839	3.03387	1.49474	-0.0313177	-0.844616	-0.330646	-0.347491	0.422955
Taizhou, Jiangsu	-0.712344	11.2514	23.9069	77.8578	-12.2951	4.2894	70.3426	41.3731	2.37551	72.023	0.721101	-0.286889	1.59333	-0.129572	0.232731	1.3547	1.40074	-0.095098	-0.949972	-0.806131	-0.328175	1.01999
Tongling	-1.72693	12.973	16.0418	69.9478	-3.33965	13.4504	65.9687	125.174	2.57361	69.7993	0.802437	0.754448	1.15127	-0.375584	0.945216	1.30878	2.53316	1.6981	-0.924264	0.220282	-0.386482	0.439732
Wenzhou	0.170223	28.9652	-10.461	58.0011	1.34015	72.9287	127.721	4.55636	1.75517	7.26219	1.22242	-0.169466	1.34903	-0.213237	0.271805	3.43576	1.33482	0.260045	-0.926458	-0.611988	-0.346662	0.179357
Wuxi	0.495071	20.9074	4.54715	51.1241	-8.9567	1.90752	3.75943	15.3768	2.686	-14.0528	0.749105	-0.122934	1.13523	-0.160679	0.225935	1.21702	0.640036	0.0370902	-0.86684	-0.437983	-0.383126	0.207631
Wuhu	-0.685569	28.2625	-65.1766	84.8074	-4.67474	7.36636	37.4759	11.9673	2.42691	15.9002	1.36744	-0.00503919	2.38537	-0.269408	0.582291	0.663164	4.5118	0.61914	-0.793647	-0.652247	-0.391181	1.02539
Xuzhou	2.98623	30.7677	-3.24707	21.1883	-2.4379	4.46593	12.4537	44.0057	2.66429	2.43009	0.513171	-0.4068	1.48799	-0.209591	0.262151	3.15413	2.43378	0.603386	-0.907305	-0.00282157	-0.247524	0.128714
Xuancheng	-5.70138	38.0102	31.5714	51.1628	0.353097	19.6557	21.9751	79.8844	1.97361	47.1861	1.46374	0.138306	2.05688	-0.000847278	0.189152	1.75578	2.21845	1.017	0.303733	-0.777454	-0.418776	1.36331
Yancheng	3.24361	66.7706	-26.3827	61.8547	-4.66978	11.2252	30.0522	28.221	2.69887	-2.47011	0.487174	-0.179775	1.55191	-0.149968	0.324222	1.57533	1.89125	0.332067	-0.839767	-0.393289	-0.320158	2.77791
Yangzhou	-1.33748	8.79032	5.80744	64.469	-8.96222	2.44648	4.23332	16.0822	2.48345	32.5741	0.546539	-0.210034	1.71273	-0.164672	0.298777	3.21522	0.899522	-0.444861	-0.938919	-0.322282	-0.318057	0.935383
Zhenjiang	2.81831	0.672845	1.60825	33.1676	-11.3569	2.95233	13.1873	42.6875	2.22964	6.05339	0.713789	-0.35648	1.12312	-0.164065	0.247723	2.51125	1.02227	0.00556778	-0.898745	-0.878234	-0.356253	0.307371
Zhoushan	5.03846	28.3523	1.62914	30.4257	-5.98829	9.72363	9.12504	90.9911	2.14086	11.2648	1.08146	-0.406677	1.34667	-0.142794	0.134002	2.57611	1.40761	-0.00660129	-0.923434	-0.888151	-0.358866	0.0248551

## Sheet: Results of Geodetector
Table 5. Results of Geodetector model in NR
Indicators	A1-POP	B1-ABD	B3-GCR	C1-GDP	C2-GR	C4-TIP	C5-IE	C7-CG	D1-SO2	D4-CO2
A1-POP	0.294093
B1-ABD	0.456457	0.327423
B3-GCR	0.71044	0.601465	0.397798
C1-GDP	0.639415	0.647795	0.560236	0.137728
C2-GR	0.638363	0.488279	0.628861	0.376307	0.0892831
C4-TIP	0.564118	0.563052	0.57944	0.377045	0.335325	0.13428
C5-IE	0.677931	0.405174	0.682051	0.389393	0.243961	0.331616	0.0722838
C7-CG	0.540681	0.515995	0.651648	0.448139	0.451214	0.430164	0.610506	0.176724
D1-SO2	0.513515	0.603097	0.685483	0.4744	0.632987	0.579878	0.554999	0.664484	0.258011
D4-CO2	0.506074	0.538957	0.528248	0.419132	0.358905	0.453318	0.34462	0.355428	0.442772	0.214457
Table 6. Results of Geodetector model in YRD
Indicators	A1-POP	B1-ABD	B3-GCR	C1-GDP	C2-GR	C4-TIP	C5-IE	C7-CG	D1-SO2	D4-CO2
A1-POP	0.102853
B1-ABD	0.566128	0.0479523
B3-GCR	0.390404	0.467417	0.0976628
C1-GDP	0.485469	0.696405	0.380994	0.301727
C2-GR	0.522833	0.428368	0.434933	0.403427	0.13794
C4-TIP	0.474756	0.673605	0.328572	0.712802	0.593947	0.121515
C5-IE	0.423267	0.496591	0.401736	0.57378	0.55833	0.514442	0.171771
C7-CG	0.426024	0.643697	0.501123	0.614696	0.470568	0.520373	0.370029	0.179217
D1-SO2	0.42298	0.481203	0.364031	0.492962	0.40332	0.564745	0.496052	0.557784	0.30259
D4-CO2	0.486332	0.558302	0.561343	0.557918	0.534309	0.611219	0.72651	0.655376	0.566848	0.308405
